# Supplementary material for: Making Neglect Invisible: A Qualitative Study among Nursing Home Staff in Norway
Source: Healthcare (Basel). 2023 May 12;11(10):1415. doi: 10.3390/healthcare11101415 (PMC10218649; doi:10.3390/healthcare11101415)
Supplement: Supplementary file 1 [file healthcare-11-01415-s001.zip]

Archive with 2 entries (2 files):
- healthcare-2288533-Additional file S1-Interview-guide IJERPH.pdf
- healthcare-2288533-supplementary file S2.pdf
